# Supplementary material for: Numerical and Experimental Analyses of Three-Dimensional Unsteady Flow around a Micro-Pillar Subjected to Rotational Vibration
Source: Micromachines (Basel). 2018 Dec 17;9(12):668. doi: 10.3390/mi9120668 (PMC6316184; doi:10.3390/mi9120668)
Supplement: Supplementary file 1 [file micromachines-09-00668-s001.zip]

Archive with 5 entries (4 files):
- micromachines-393687 - supplementary - for final check/
- micromachines-393687 - supplementary - for final check/micromachines-393687 - supplementary - for final check.docx
- micromachines-393687 - supplementary - for final check/Movie S1.avi
- micromachines-393687 - supplementary - for final check/Movie S2.avi
- micromachines-393687 - supplementary - for final check/Movie S3.avi
